# Supplementary material for: Induction of BDNF Expression in Layer II/III and Layer V Neurons of the Motor Cortex Is Essential for Motor Learning
Source: J Neurosci. 2020 Aug 12;40(33):6289–308. doi: 10.1523/JNEUROSCI.0288-20.2020 (PMC7424868; doi:10.1523/JNEUROSCI.0288-20.2020)
Supplement: Figure 1-1 — Source data of BDNF ELISA depicted in Figure 1:E List of relative BDNF levels measured in cortex, hippocampus, striatum and cerebellum of either P21 C57Bl6/J WT or NFL-Cre BDNF fl/ko mice, in percent of mean BDNF level in P21 hippocampus. Download Figure 1-1, XLSX file. [file ns-JN-RM-0288-20-s01.xlsx]

## Sheet: Tabelle1
BDNF levels (% of P21 Hippocampus)	Bl6 WT (P21 male)					NFL-Cre BDNF fl/ko (P21 male)
Hippocampus	110.27	111.6	78.13			-3.50 (0)	-3.11 (0)
Cortex	42.35	52.18	37.03	47.15	25.83	5.47	7.42
Striatum	57.07	45.48	55.72	27.46	49.83	0.24	-0.82 (0)
Cerebellum	22.81	21.84	19.38	21.75	19.25	5.11	2.97
Fig.1-1: Source Data Fig. 1E
