# Supplementary material for: Induction of BDNF Expression in Layer II/III and Layer V Neurons of the Motor Cortex Is Essential for Motor Learning
Source: J Neurosci. 2020 Aug 12;40(33):6289–308. doi: 10.1523/JNEUROSCI.0288-20.2020 (PMC7424868; doi:10.1523/JNEUROSCI.0288-20.2020)
Supplement: Figure 2-1 — Source data of BDNF ELISA depicted in Figure 2A: List of relative BDNF levels measured in anterior/posterior cortex, hippocampus and striatum of either P10, 14, 20 or P84 C57Bl6/J WT mice, in percent of mean BDNF level in P20 hippocampus. Download Figure 1-1, XLSX file. [file ns-JN-RM-0288-20-s02.xlsx]

## Sheet: Tabelle1
BDNF level (% of P20 Hippocampus)	P10	P14	P20	P84
Anterior CTX	32	69	70	32
	29	55	88	24
	31.99	57	72	12
				16
Posterior CTX	32	60	59	12
	33	53	79	17
	25	56	60	12
				18
Striatum	66	75	83	19
	37	78	86	27
		81	95	33
				25
Hippocampus	67	96	102	25
	85	96	99	36
	87	111	99	30
				29
Fig.2-1: Source Data Fig. 2A
