# Supplementary material for: Induction of BDNF Expression in Layer II/III and Layer V Neurons of the Motor Cortex Is Essential for Motor Learning
Source: J Neurosci. 2020 Aug 12;40(33):6289–308. doi: 10.1523/JNEUROSCI.0288-20.2020 (PMC7424868; doi:10.1523/JNEUROSCI.0288-20.2020)
Supplement: Figure 4-1 — Summary of BDNF expression in layer II/III motor cortex at P21 and P84 sedentary and exercising mice: A-B) I and III represent mean values depicted in Figure 4, B, C). A-B) II represents BDNF expression quantification in layer specific neurons. Download Figure 4-1, XLSX file. [file ns-JN-RM-0288-20-s04.xlsx]

## Sheet: Tabelle1
	I.) BDNF density (cells / 0.1mm2)			II.) BDNF in layer specific neurons			III.) BDNF in traced corticostriatal neurons
				(% of all layer specific neurons)			(% of all traced neurons)
	Sedentary	Running Wheel	Factor	Sedentary	Running Wheel	Factor	Sedentary	Running Wheel	Factor
			(RW/Sed)			(RW/Sed)			(RW/Sed)
A) LII/III P21	20.4	32.8	1.6	8.5%	12.0%	1.4	13.6%	26.4%	1.9
B) LII/III P84	10.7	28.7	2.7	4.6%	11.4%	2.5	7.9%	27.7%	3.5
