# Supplementary material for: Induction of BDNF Expression in Layer II/III and Layer V Neurons of the Motor Cortex Is Essential for Motor Learning
Source: J Neurosci. 2020 Aug 12;40(33):6289–308. doi: 10.1523/JNEUROSCI.0288-20.2020 (PMC7424868; doi:10.1523/JNEUROSCI.0288-20.2020)
Supplement: Figure 4-5 — Source data of Figure 4B-E – Quantification of BDNF and Cux-1 expression in Layer II/III motor cortex: B) List of the number of BDNF-positive neurons per 0.1mm2 in P21 and P84 sedentary controls and runner mice (72 h voluntary running-wheel exercise). C) List of the number of BDNF-positive, traced corticostriatal neurons in percent of the total number of traced neurons in P21 and P84 sedentary controls and runners. D) List of the intensity of BDNF-IR per cell in P21 and P84 sedentary controls and runners, indicated as fold change in percent of P21 sedentary controls. E) List of the number of Cux-1-positive in P21 and P84 sedentary controls and runners. Download Figure 4-5, XLSX file. [file ns-JN-RM-0288-20-s08.xlsx]

## Sheet: Tabelle1
BDNF pos. cells / 0.1mm2	P21 CTR	P21 RW	P84 CTR	P84 RW
1	27.02	28.35	10.41	22.8
2	20.42	26.97	9.58	26.77
3	11.24	41.04	6.61	20.25
4	28.55	31.97	13.31	36.35
5	22.6	46.43	11.4	33.91
6	12.89	19.08	9.63	32.05
7	26.11	36.56	9.42
8	20.82	31.56	15.27
9	18.34
10	15.7
Fig.4B Source Data
BDNF / Tracer pos. cells / 0.1mm2	P21 CTR	P21 RW	P84 CTR	P84 RW
1	22.1	23.35	8.94	25.03
2	9.84	39.33	5.88	26.76
3	12.85	19.21	6.16	21.33
4	9.84	26.52	6.51	31.15
5		23.64	11.97	33.98
6				27.74
Fig.4C Source Data
BDNF-IR Intensity (fold change in % of P21 CTR)	P21 CTR	P21 RW	P84 CTR	P84 RW
1	132.11	141.63	83.61	130.77
2	86.46	171.71	56.36	103.81
3	81.42	119.46	89.3	129.2
4	105.48	113.79	72.67	167.64
5	102.52	153.36	93.19	138.48
6	92	152.77	60.26	116.79
7	131.26	138.94	70.73
8	68.74		93.55
9	99.11
10	128.53
11	72.36
12	80.38
13	91.77
14	127.85
Fig.4D Source Data
Cux-1 pos. cells / 0.1mm2	P21 CTR	P21 RW	P84 CTR	P84 RW
1	198.4	212.55	165.56	280.45
2	197.09	245.07	223.23	252.66
3	202.57	247.84	183.24	234.39
4	241.9	319.35	253.65	237.27
5	245.07	329.14	242.06	246.46
6	257.16	252.31	259.74	212.49
7	226.25	261.97	184.64
8	301.48	279.73	209.78
9	262.22
10	264.37
Fig.4E Source Data
