# Supplementary material for: Induction of BDNF Expression in Layer II/III and Layer V Neurons of the Motor Cortex Is Essential for Motor Learning
Source: J Neurosci. 2020 Aug 12;40(33):6289–308. doi: 10.1523/JNEUROSCI.0288-20.2020 (PMC7424868; doi:10.1523/JNEUROSCI.0288-20.2020)
Supplement: Figure 5-1 — Summary of BDNF expression in layer V motor cortex at P21 and P84 sedentary and exercising mice: A-B) I and III represent mean values depicted in Figure 5, B, C). A-B) II represents BDNF expression quantification in layer specific neurons. Download Figure 5-1, XLSX file. [file ns-JN-RM-0288-20-s12.xlsx]

## Sheet: Tabelle1
	I.) BDNF density (cells / 0.1mm2)			II.) BDNF in layer specific neurons			III.) BDNF in traced corticostriatal neurons
				(% of all layer specific neurons)			(% of all traced neurons)
	Sedentary	Running Wheel	Factor	Sedentary	Running Wheel	Factor	Sedentary	Running Wheel	Factor
			(RW/Sed)			(RW/Sed)			(RW/Sed)
A) LV P21	22.4	33.2	1.5	9.9%	15.6%	1.6	27.6%	41.6%	1.5
B) LV P84	11.1	20.5	1.9	5.5%	11.7%	2.1	13.1%	29.0%	2.2
