# Supplementary material for: Induction of BDNF Expression in Layer II/III and Layer V Neurons of the Motor Cortex Is Essential for Motor Learning
Source: J Neurosci. 2020 Aug 12;40(33):6289–308. doi: 10.1523/JNEUROSCI.0288-20.2020 (PMC7424868; doi:10.1523/JNEUROSCI.0288-20.2020)
Supplement: Figure 5-2 — Source data of Figure 5B-E – Quantification of BDNF and CTIP-2 expression in Layer V motor cortex: B) List of the number of BDNF-positive neurons per 0.1mm2 in P21 and P84 sedentary controls and runner mice (72 h voluntary running-wheel exercise). C) List of the number of BDNF-positive, traced corticostriatal neurons in percent of the total number of traced neurons in P21 and P84 sedentary controls and runners. D) List of the intensity of BDNF-IR per cell in P21 and P84 sedentary controls and runners, indicated as fold change in percent of P21 sedentary controls. E) List of the number of CTIP-2-positive in P21 and P84 sedentary controls and runners. Download Figure 5-2, XLSX file. [file ns-JN-RM-0288-20-s13.xlsx]

## Sheet: Tabelle1
BDNF pos. cells / 0.1mm2	P21 CTR	P21 RW	P84 CTR	P84 RW
1	34.7	27.56	10.41	18.24
2	28.75	33.71	18.18	15.49
3	20.49	20.62	16.36	15.44
4	19.83	29.74	10.08	22.94
5	15.7	37.11	10.74	28.09
6	8.59	22.97	8.36	22.94
7	25.28	53.86	6.74
8	19.99	39.66	7.73
9	19.66
10	31.13
Fig.5B Source Data
BDNF / Tracer pos. cells / 0.1mm2	P21 CTR	P21 RW	P84 CTR	P84 RW
1	33.9	39.93	14.89	28.43
2	22.4	56.37	9.87	21.71
3	21.7	30.68	10.18	19.46
4	32.27	46.66	15.85	27.32
5		34.37	14.6	45.2
6				31.72
Fig.5C Source Data
BDNF-IR Intensity (fold change in % of P21 CTR)	P21 CTR	P21 RW	P84 CTR	P84 RW
1	113.61	195.52	77.63	86.94
2	97.96	183.33	110.32	97.64
3	88.43	114.81	62.12	148.74
4	110.93	88.3	105.5	275.77
5	117.66	111.4	82.97	131.98
6	71.41	91.52	64.15	110.54
7	87.38	75.34	45.24
8	112.62		69.04
9	100.17
10	108.36
11	91.47
12	60.82
13	69.87
14	169.31
Fig.5D Source Data
CTIP-2 pos. cells / 0.1mm2	P21 CTR	P21 RW	P84 CTR	P84 RW
1	127.23	106.87	95.17	199.66
2	118.3	162.26	140.78	190.1
3	130.2	167.34	101.86	193.46
4	142.36	236.44	206.21	146.3
5	139.29	189.92	175.97	154.65
6	163.91	195.47	213.15	160.6
7	168.53	161.26	138.99
8	188.11	192.13	194.31
9	213.15
10	247.45
Fig.5E Source Data
