# Supplementary material for: Induction of BDNF Expression in Layer II/III and Layer V Neurons of the Motor Cortex Is Essential for Motor Learning
Source: J Neurosci. 2020 Aug 12;40(33):6289–308. doi: 10.1523/JNEUROSCI.0288-20.2020 (PMC7424868; doi:10.1523/JNEUROSCI.0288-20.2020)
Supplement: Figure 6-1 — Source data of Figure 6B, C – Quantification of BDNF expression in Layer VI somatosensory cortex: B) List of the number of BDNF-positive neurons per 0.1mm2 in P21 and P84 sedentary controls and runner mice (72 h voluntary running-wheel exercise). C) List of the intensity of BDNF-IR per cell in P21 and P84 sedentary controls and runners, indicated as fold change in percent of P21 sedentary controls. Download Figure 6-1, XLSX file. [file ns-JN-RM-0288-20-s14.xlsx]

## Sheet: Tabelle1
BDNF pos. cells / 0.1mm2	P21 CTR	P21 RW	P84 CTR	P84 RW
1	37.42	48.08	30.98	38.99
2	41.89	35.44	38	38.33
3	33.38	32.96	35.69	33.21
4	42.63	41.8	37.18	29.58
5	30.73	40.98	34.04	39.16
6	31.53	50.23	39.66	31.56
7	49.57	52.21	35.36	32.05
8	48.72	33.05	35.09	32.38
9	49.4	25.78	27.76
10	44.61
Fig.6B Source Data
BDNF-IR Intensity (fold change in % of P21 CTR)	P21 CTR	P21 RW	P84 CTR	P84 RW
1	154.4	160.45	90.44	95.49
2	75.13	146.19	76.2	118.68
3	70.47	64.05	136.31	76.03
4	139.94	117.56	90.82	63.81
5	107	116.5	54.88
6	53.06	66.57	98.11
7	86.62	98.94	99.94
8	117.66
9	115.01
10	80.71
Fig.6C Source Data
