# Supplementary material for: Induction of BDNF Expression in Layer II/III and Layer V Neurons of the Motor Cortex Is Essential for Motor Learning
Source: J Neurosci. 2020 Aug 12;40(33):6289–308. doi: 10.1523/JNEUROSCI.0288-20.2020 (PMC7424868; doi:10.1523/JNEUROSCI.0288-20.2020)
Supplement: Figure 7-1 — Source data of Figure 7C, D: C) List of the raw data used for quantification of BDNF signals in VGluT1 and TH-positive terminals in the striatum. Indicated is the total number and density of counted VGluT1 or TH-positive synapses per µm2, the number and density of VGluT1 or TH-positive synapses with BDNF-IR and the amount of BDNF/VGluT1 or BDNF/TH double positive synapses in percent of either all VGluT1 or TH-positive synapses. Costes P value was calculated with ImageJ and is also indicated. D) List of band intensities of BDNF and cytochrome C, obtained from western blot photograph films using ImageJ. Indicated are the values of anterior cortex and striatum of P21 sedentary controls and runners. In addition, values measured in control tissue, derived from NFL-Cre BDNF fl/ko mice are listed (not shown in Figure 7). BDNF levels were normalized to cytochrome C and indicated as percent of either P21 sedentary control derived anterior cortex or striatum. Download Figure 7-1, XLSX file. [file ns-JN-RM-0288-20-s15.xlsx]

## Sheet: Tabelle1
BDNF/VGluT1	Total Number of synapses (VGluT1)	Total Number of synapses (VGluT1/BDNF)	synapses / µm2 (VGluT1)	synapses / µm2 (VGluT1/BDNF)	BDNF / VGluT1 Synapses (% of all VGluT1 synapses	Costes P-Value
1	250	135	0.96	0.51	54.00%	1
2	375	217	1.44	0.83	57.87%	1
3	318	192	1.22	0.73	60.38%	1
4	410	180	1.57	0.69	43.90%	1
5	361	195	1.38	0.75	54.02%	1
6	555	209	2.13	0.8	37.66%	1
7	431	215	1.65	0.82	49.88%	1
8	300	141	1.15	0.54	47.00%	1
9	196	92	0.75	0.35	46.94%	1
10	282	127	1.08	0.48	45.04%	1
11	288	137	1.1	0.52	47.57%	1
Fig.7C Source Data
BDNF/TH	Total Number of synapses (TH)	Total Number of synapses (TH/BDNF)	synapses / µm2 (TH)	synapses / µm2 (TH/BDNF)	BDNF / TH Synapses (% of all TH synapses	Costes P-Value
1	233	36	0.89	0.13	15.45%	0.64
2	292	31	1.12	0.11	10.62%	0.57
3	311	46	1.19	0.17	14.79%	0.85
4	315	43	1.21	0.16	13.65%	0.72
5	242	42	0.93	0.16	17.36%	0.75
6	223	34	0.85	0.13	15.25%	0.74
7	278	30	1.06	0.11	10.79%	0.7
8	205	26	0.78	0.1	12.68%	0.77
9	103	12	0.39	0.04	11.65%	0.71
10	270	41	1.03	0.15	15.19%	0.63
11	219	37	0.84	0.14	16.89%	0.69
Fig.7C Source Data
BDNF levels	NFL-Cre BDNFfl/ko (absolute intensity)		P21 Sedentary		P21 Running Wheel		NFL-Cre BDNFfl/ko (% of mean P21 Sedentary	P21 Sedentary	P21 Running Wheel (% of mean P21 Sedentary
			(absolute intensity)		(absolute intensity)			(% of mean P21 Sedentary
	BDNF	CytC	BDNF	CytC	BDNF	CytC
Anterior CTX	1293920	46147312	6424338	45312759	10866329	62643387	0.2876	0.8858	1.0838
	125364	43916676	9861501	68761500	13584108	30233383	0.0293	0.8961	2.8073
			13093815	66452337	14817643	38810768		1.2311	2.3855
			9489966	60075985	14214078	36460647		0.987	2.4358
			4759196	44641869	20239907	45290233		1.0937	4.5846
			1565669	41968676	15613643	43899333		0.3827	3.6488
			4723782	41370149	11241622	46622818		1.1714	2.4736
			7402631	43993454	14636844	47586605		1.7262	3.1555
			2601104	42629768	16171037	42052241		0.626	3.945
Striatum	225607	45485739	8062167	12411957	7513238	12371643	0.0396	1.0296	0.9626
	2622719	49450818	5043853	11744158	9114187	9713522	0.4232	0.6807	1.4872
			7137924	12488179	8568995	7755803		0.906	1.7512
			8824045	10107593	6634217	11387815		1.3837	0.9234
			4979418	46344120	14514409	48937082		0.8573	2.3666
			6341267	50506132	9799966	51875810		1.0018	1.5074
			2332154	51687969	8714752	51254324		0.36	1.3567
			8293602	55216253	18081057	52945354		1.1985	2.725
			9869844	49774032	20070785	49714889		1.5823	3.2214
Fig.7D Source Data

## Sheet: Tabelle2
BDNF levels	NFL-Cre BDNFfl/ko (absolute intensity)		P21 Sedentary		P21 Running Wheel		NFL-Cre BDNFfl/ko (% of mean P21 Sedentary	P21 Sedentary	P21 Running Wheel (% of mean P21 Sedentary
			(absolute intensity)		(absolute intensity)			(% of mean P21 Sedentary
	BDNF	CytC	BDNF	CytC	BDNF	CytC
Anterior CTX	1293920	46147312	6424338	45312759	10866329	62643387	0.2876	0.8858	1.0838
	125364	43916676	9861501	68761500	13584108	30233383	0.0293	0.8961	2.8073
			13093815	66452337	14817643	38810768		1.2311	2.3855
			9489966	60075985	14214078	36460647		0.987	2.4358
			4759196	44641869	20239907	45290233		1.0937	4.5846
			1565669	41968676	15613643	43899333		0.3827	3.6488
			4723782	41370149	11241622	46622818		1.1714	2.4736
			7402631	43993454	14636844	47586605		1.7262	3.1555
			2601104	42629768	16171037	42052241		0.626	3.945
Striatum	225607	45485739	8062167	12411957	7513238	12371643	0.0396	1.0296	0.9626
	2622719	49450818	5043853	11744158	9114187	9713522	0.4232	0.6807	1.4872
			7137924	12488179	8568995	7755803		0.906	1.7512
			8824045	10107593	6634217	11387815		1.3837	0.9234
			4979418	46344120	14514409	48937082		0.8573	2.3666
			6341267	50506132	9799966	51875810		1.0018	1.5074
			2332154	51687969	8714752	51254324		0.36	1.3567
			8293602	55216253	18081057	52945354		1.1985	2.725
			9869844	49774032	20070785	49714889		1.5823	3.2214
