# Supplementary material for: Induction of BDNF Expression in Layer II/III and Layer V Neurons of the Motor Cortex Is Essential for Motor Learning
Source: J Neurosci. 2020 Aug 12;40(33):6289–308. doi: 10.1523/JNEUROSCI.0288-20.2020 (PMC7424868; doi:10.1523/JNEUROSCI.0288-20.2020)
Supplement: Figure 8-2 — Source data of Figure 8: A) List of values for distance traveled in center of an open field in percent of total distance comparing C57Bl6/J WT and NFL-Cre BDNF fl/wt mice. B) List of values for time spent in center of an open field in percent of total time. C) List of values for spontaneous alternations in a Y-Maze task with all arms open. D) List of values for distance traveled in known versus unknown arm in percent of total distance traveled within the first minute after entering a Y-Maze in a spatial reference memory task. E) Number of arm entries into known versus unknown arm in percent of total arm entries within the first minute after entering a Y-Maze in a spatial reference memory task. List of values for mean latency on a rotarod in seconds obtained from 8 week (F) or 34 week (H) old C57Bl6/J WT and NFL-Cre BDNF fl/wt mice. List of values for latency on a rotarod showing individual 8 week (G) or 34 week (I) old animals on four consecutive days. Download Figure 8-2, XLSX file. [file ns-JN-RM-0288-20-s17.xlsx]

## Sheet: Tabelle1
Open Field - Distance (% of total distance)	CTR	NFL-Cre BDNFfl/wt
Animal #1	9.48%	8.41%
Animal #2	13.50%	16.35%
Animal #3	11.83%	14.46%
Animal #4	21.71%	28.91%
Animal #5	13.30%	4.54%
Fig.8A Source Data
Open Field - Time	CTR	NFL-Cre BDNFfl/wt
(% of total time)
Animal #1	1.95%	3.57%
Animal #2	11.74%	15.16%
Animal #3	7.73%	11.93%
Animal #4	15.05%	19.18%
Animal #5	5.65%	3.80%
Fig.8B Source Data
Spontaneous Alternation (%)	CTR	NFL-Cre BDNFfl/wt
Animal #1	60	48.08	48.08
Animal #2	56.52	47.06	47.06
Animal #3	44,00*	50	50
Animal #4	88.89	50	50
Animal #5	81.25	73.08	73.08
Animal #6	58.62
Animal #7	52.94
Animal #8	36.36
Animal #9	50
Animal #10	75.86
Animal #3	51,52*
Fig.8C Source Data
Distance travelled in arms (% of total distance)	CTR unknown arm	CTR		NFL-Cre BDNFfl/wt	NFL-Cre BDNFfl/wt
		known arm		unknown arm	known arm
Animal #1	15.89	-13.94	-13.94	18.02	5.08
Animal #2	15.54	-6.04	-6.04	27.54	0.33
Animal #3	-16.37*	5.31*	5.31*	30.88	14.08
Animal #4	23.54	-1.86	-1.86	25.75	-17.11
Animal #5	98.16	-0.83	-0.83	68.82	-60.5
Animal #6	8.45	4.24	4.24
Animal #7	19.5	-18.83	-18.83
Animal #8	44.91	-24.66	-24.66
Animal #9	-6.95	-11.49	-11.49
Animal #10	29.12	-14	-14
Animal #3	-34.56*	-28.68*	-28.68*
Fig.8D Source Data
Entries into arms	CTR unknown arm	CTR	NFL-Cre BDNFfl/wt	NFL-Cre BDNFfl/wt
(% of total entries)		known arm	unknown arm	known arm
Animal #1	10	-18.33	6.67	0
Animal #2	2.27	1.52	6.67	0
Animal #3	-8.33*	-4.17*	13.36	5.67
Animal #4	12.86	-8.57	9.52	2.38
Animal #5	50	-25	16.67	-33.33
Animal #6	3.33	3.33
Animal #7	8.33	-29.17
Animal #8	-0.57	-12.5
Animal #9	-1.79	-1.79
Animal #10	15.91	15.91
Animal #3	-21.43*	-14.29*
Fig.8E Source Data
Rotarod latency (s) 8wk		CTR		NFL-Cre BDNFfl/wt
Animal #1		86.75	86.75	30	30	30	30
Animal #2		79.75	79.75	42.25	42.25	42.25	42.25
Animal #3		45.75	45.75	14.25	14.25	14.25	14.25
Animal #4		61.25	61.25	100	100	100	100
Animal #5		63.25	63.25	65	65	65	65
Animal #6		69	69	85	85	85	85
Animal #7		17.25	17.25
Fig.8F Source Data
Rotarod - 8wk Individual Days	CTR										NFL-Cre BDNFfl/wt
	#1		#2		#3	#4	#5		#6	#7	#1	#2	#3	#4	#5	#6
Day 1	71		72		37	100	67		35	18	72	41	22	100	17	40
Day 2	76		69		35	53	47		71	17	25	15	14	100	70	100
Day 3	100		100		70	24	68		70	20	13	76	11	100	96	100
Day 4	100		78		41	68	71		100	14	10	37	10	100	77	100
Fig.8G Source Data
Rotarod latency (s) 34wk		CTR		NFL-Cre BDNFfl/wt
Animal #1		74	74	71.25	71.25	71.25	71.25
Animal #2		47	47	53	53	53	53
Animal #3		64.25	64.25	29	29	29	29
Animal #4		49.25	49.25	74.75	74.75	74.75	74.75
Animal #5		23	23	35.75	35.75	35.75	35.75
Fig.8H Source Data
Rotarod - 34wk Individual Days	CTR										NFL-Cre BDNFfl/wt
	#1		#2		#3	#4	#5				#1	#2	#3	#4	#5
Day 1	100		28		47	74	18				100	73	13	100	19
Day 2	100		100		67	39	11				100	46	38	39	38
Day 3	22		44		100	70	37				42	23	25	100	21
Day 4	74		16		43	14	26				43	70	40	60	65
Fig.8I Source Data
*animal was excluded, due to abnormal behavior in spatial reference memory in two independent tests

## Sheet: Tabelle2
BDNF levels	NFL-Cre BDNFfl/ko (absolute intensity)		P21 Sedentary		P21 Running Wheel		NFL-Cre BDNFfl/ko (% of mean P21 Sedentary	P21 Sedentary	P21 Running Wheel (% of mean P21 Sedentary
			(absolute intensity)		(absolute intensity)			(% of mean P21 Sedentary
	BDNF	CytC	BDNF	CytC	BDNF	CytC
Anterior CTX	1293920	46147312	6424338	45312759	10866329	62643387	0.2876	0.8858	1.0838
	125364	43916676	9861501	68761500	13584108	30233383	0.0293	0.8961	2.8073
			13093815	66452337	14817643	38810768		1.2311	2.3855
			9489966	60075985	14214078	36460647		0.987	2.4358
			4759196	44641869	20239907	45290233		1.0937	4.5846
			1565669	41968676	15613643	43899333		0.3827	3.6488
			4723782	41370149	11241622	46622818		1.1714	2.4736
			7402631	43993454	14636844	47586605		1.7262	3.1555
			2601104	42629768	16171037	42052241		0.626	3.945
Striatum	225607	45485739	8062167	12411957	7513238	12371643	0.0396	1.0296	0.9626
	2622719	49450818	5043853	11744158	9114187	9713522	0.4232	0.6807	1.4872
			7137924	12488179	8568995	7755803		0.906	1.7512
			8824045	10107593	6634217	11387815		1.3837	0.9234
			4979418	46344120	14514409	48937082		0.8573	2.3666
			6341267	50506132	9799966	51875810		1.0018	1.5074
			2332154	51687969	8714752	51254324		0.36	1.3567
			8293602	55216253	18081057	52945354		1.1985	2.725
			9869844	49774032	20070785	49714889		1.5823	3.2214
