# Supplementary material for: Induction of BDNF Expression in Layer II/III and Layer V Neurons of the Motor Cortex Is Essential for Motor Learning
Source: J Neurosci. 2020 Aug 12;40(33):6289–308. doi: 10.1523/JNEUROSCI.0288-20.2020 (PMC7424868; doi:10.1523/JNEUROSCI.0288-20.2020)
Supplement: Figure 9-1 — Source data of Figure 9: List of mean score values in an irregular ladder rung walking task on day 1 (A) or day 2 (D) comparing C57Bl6/J WT and NFL-Cre BDNF fl/wt mice. List of individual score values of 5 runs comparing C57Bl6/J WT and NFL-Cre BDNF fl/wt mice on day 1 (B) and day 2 (E). List of learning effect values calculated as difference in score value between first and last run on day 1 (C) or day 2 (F). Download Figure 9-1, XLSX file. [file ns-JN-RM-0288-20-s18.xlsx]

## Sheet: Tabelle1
Mean Score Value Day1	CTR		NFL-Cre BDNFfl/wt
Animal #1	4.38	4.38	3.69	3.69	3.69	3.69
Animal #2	4.18	4.18	3.85	3.85	3.85	3.85
Animal #3	4.48	4.48	3.86	3.86	3.86	3.86
Animal #4	4.35	4.35	4.04	4.04	4.04	4.04
Animal #5	4.09	4.09	4.1	4.1	4.1	4.1
Animal #6	4.32	4.32	3.91	3.91	3.91	3.91
Animal #7	4.33	4.33
Fig.9A Source Data
Scoring - Individual Runs	CTR									NFL-Cre BDNFfl/wt
	#1	#2		#3	#4	#5		#6	#7	#1	#2	#3	#4	#5	#6
Run 1	3.84	3.73	3.73	4.34	3.96	3.59	3.59	4.23	3.97	3.79	3.78	3.8	4.15	4.1	3.54
Run 2	4.59	4.31	4.31	4.38	4.38	4	4	4.04	4.45	3.55	3.88	3.82	4	4.15	3.88
Run 3	4.31	4.31	4.31	4.18	4.77	4.25	4.25	4.37	4.29	2.94	3.48	3.98	3.67	4.29	4.21
Run 4	4.57	4.38	4.38	4.84	4.07	4.23	4.23	4.46	4.31	4.15	3.92	3.56	4.38	3.83	4.15
Run 5	4.6	4.15	4.15	4.66	4.55	4.35	4.35	4.52	4.62	4.04	4.19	4.13	3.98	4.15	3.77
Fig.9B Source Data
Δ(Run5 / Run1)	CTR		NFL-Cre BDNFfl/wt
Animal #1	0.76	0.76	0.24	0.24	0.24	0.24
Animal #2	0.42	0.42	0.41	0.41	0.41	0.41
Animal #3	0.32	0.32	0.33	0.33	0.33	0.33
Animal #4	0.6	0.6	-0.17	-0.17	-0.17	-0.17
Animal #5	0.76	0.76	0.05	0.05	0.05	0.05
Animal #6	0.29	0.29	0.23	0.23	0.23	0.23
Animal #7	0.64	0.64
Fig.9C Source Data
Mean Score Value Day1	CTR		NFL-Cre BDNFfl/wt
Animal #1	4.37	4.37	3.96	3.96	3.96	3.96
Animal #2	4.2	4.2	3.97	3.97	3.97	3.97
Animal #3	4.49	4.49	4.31	4.31	4.31	4.31
Animal #4	4.31	4.31	3.93	3.93	3.93	3.93
Animal #5	4.62	4.62	4.54	4.54	4.54	4.54
Animal #6	4.63	4.63	4.04	4.04	4.04	4.04
Fig.9D Source Data
Scoring - Individual Runs	CTR									NFL-Cre BDNFfl/wt
	#1	#2		#3	#4	#5		#6	#7	#1	#2	#3	#4	#5	#6
Run 1	4.02	3.77	3.77	4.16	4.18	4.46	4.46	4.63		4.15	4.06	4.38	4.02	4.73	4.18
Run 2	4.41	4.04	4.04	4.32	4.48	4.45	4.45	4.68		4.13	3.93	4.67	4.04	4.4	3.89
Run 3	4.64	4.18	4.18	4.63	4.21	4.75	4.75	4.79		3.88	3.79	4.17	3.98	4.83	3.87
Run 4	4.33	4.35	4.35	4.57	4.46	4.64	4.64	4.53		3.66	3.96	4.61	4	4.5	4.13
Run 5	4.44	4.65	4.65	4.78	4.23	4.8	4.8	4.52		3.98	4.13	3.73	3.59	4.25	4.13
Fig.9E Source Data
Δ(Run5 / Run1)	CTR		NFL-Cre BDNFfl/wt
Animal #1	0.42	0.42	-0.18	-0.18	-0.18	-0.18
Animal #2	0.87	0.87	0.06	0.06	0.06	0.06
Animal #3	0.62	0.62	-0.64	-0.64	-0.64	-0.64
Animal #4	0.05	0.05	-0.43	-0.43	-0.43	-0.43
Animal #5	0.34	0.34	-0.48	-0.48	-0.48	-0.48
Animal #6	-0.11	-0.11	-0.05	-0.05	-0.05	-0.05
Fig.9F Source Data

## Sheet: Tabelle2
BDNF levels	NFL-Cre BDNFfl/ko (absolute intensity)		P21 Sedentary		P21 Running Wheel		NFL-Cre BDNFfl/ko (% of mean P21 Sedentary	P21 Sedentary	P21 Running Wheel (% of mean P21 Sedentary
			(absolute intensity)		(absolute intensity)			(% of mean P21 Sedentary
	BDNF	CytC	BDNF	CytC	BDNF	CytC
Anterior CTX	1293920	46147312	6424338	45312759	10866329	62643387	0.2876	0.8858	1.0838
	125364	43916676	9861501	68761500	13584108	30233383	0.0293	0.8961	2.8073
			13093815	66452337	14817643	38810768		1.2311	2.3855
			9489966	60075985	14214078	36460647		0.987	2.4358
			4759196	44641869	20239907	45290233		1.0937	4.5846
			1565669	41968676	15613643	43899333		0.3827	3.6488
			4723782	41370149	11241622	46622818		1.1714	2.4736
			7402631	43993454	14636844	47586605		1.7262	3.1555
			2601104	42629768	16171037	42052241		0.626	3.945
Striatum	225607	45485739	8062167	12411957	7513238	12371643	0.0396	1.0296	0.9626
	2622719	49450818	5043853	11744158	9114187	9713522	0.4232	0.6807	1.4872
			7137924	12488179	8568995	7755803		0.906	1.7512
			8824045	10107593	6634217	11387815		1.3837	0.9234
			4979418	46344120	14514409	48937082		0.8573	2.3666
			6341267	50506132	9799966	51875810		1.0018	1.5074
			2332154	51687969	8714752	51254324		0.36	1.3567
			8293602	55216253	18081057	52945354		1.1985	2.725
			9869844	49774032	20070785	49714889		1.5823	3.2214
